# Supplementary material for: Intra-Leaf Variability of Incubation Period Sheds New Light on the Lifestyle of Cercospora beticola in Sugar Beets
Source: J Fungi (Basel). 2025 Mar 9;11(3):211. doi: 10.3390/jof11030211 (PMC11943282; doi:10.3390/jof11030211)
Supplement: Supplementary file 1 [file jof-11-00211-s001.zip]

Archive with 1 entries (1 files):
- jof-3508412-supplementary.pdf
